# Supplementary material for: sRNAflow: A Tool for the Analysis of Small RNA-Seq Data
Source: Noncoding RNA. 2024 Jan 17;10(1):6. doi: 10.3390/ncrna10010006 (PMC10801628; doi:10.3390/ncrna10010006)
Supplement: Supplementary file 1 [file ncrna-10-00006-s001.zip]

Archive with 3 entries (3 files):
- Supplement File S1.xlsx
- Supplement File S2.xlsx
- Supplement File S3.zip
