# Supplementary material for: sRNAflow: A Tool for the Analysis of Small RNA-Seq Data
Source: Noncoding RNA. 2024 Jan 17;10(1):6. doi: 10.3390/ncrna10010006 (PMC10801628; doi:10.3390/ncrna10010006)
Supplement: Supplementary file 1 [file ncrna-10-00006-s001.zip › Supplement File S1.xlsx]

## Sheet: Settings
variable	value
Exp	Example
strategy	metagenome
specie	homo_sapiens
tsize	500
Rep	1
blast	main specie & bacteria+
ad3	TGGAATTCTCGGGTGCCAAGG #Illumina TruSeq Small RNA
ad5	GTTCAGAGTTCTACAGTCCGACGATC # Illumina TruSeq Small RNA
sizerange1	15
sizerange2	150
lim	2
limS	1
log2FoldChange	1
padj	0.1
email	pawel@biomed.lu.lv
smtpServer	syn.biomed.lu.lv
file	size	date	group
example-samples/enviroment.fastq.gz	366.8 KiB	24.12.2023 19:35:45	environment
example-samples/example1_A.fastq.gz	404.2 KiB	24.12.2023 19:30:30	test
example-samples/example1_B.fastq.gz	411.2 KiB	24.12.2023 19:30:34	control
example-samples/example2_A.fastq.gz	418.6 KiB	24.12.2023 19:30:30	test
example-samples/example2_B.fastq.gz	387.8 KiB	24.12.2023 19:30:34	control
example-samples/example3_A.fastq.gz	455.0 KiB	24.12.2023 19:30:30	test
example-samples/example3_B.fastq.gz	383.0 KiB	24.12.2023 19:30:34	control
example-samples/example4_A.fastq.gz	429.4 KiB	24.12.2023 19:30:30	test
example-samples/example4_B.fastq.gz	422.1 KiB	24.12.2023 19:30:34	control
example-samples/example5_A.fastq.gz	423.5 KiB	24.12.2023 19:30:30	test
example-samples/example5_B.fastq.gz	417.3 KiB	24.12.2023 19:30:34	control

## Sheet: Quality
	enviroment	example1_A	example1_B	example2_A	example2_B	example3_A	example3_B	example4_A	example4_B	example5_A	example5_B
Raw	10000	10000	10000	10000	10000	10000	10000	10000	10000	10000	10000
QC_and_adapter3	3559	9998	9967	9992	9985	9999	9991	10000	9942	10000	9990
Filter_long	3559	9998	9967	9992	9985	9999	9991	10000	9942	10000	9990
Environment	3559	6437	7074	7211	7255	7596	6674	7601	7478	7587	7300
UniVec	0.46%	0.16%	0.21%	0.43%	0.16%	0.16%	0.31%	0.15%	0.16%	0.35%	0.32%
Filter_short	2851	5552	5666	6451	5534	6279	5511	6578	5497	5756	5641
Median_reads_length	22	44	29	48	29	31	30	33	28	30	29
Mean_reads_length	30.1435	46.8826	37.9898	52.6442	38.2349	40.8675	39.6688	42.2382	35.4857	40.0116	38.3196
For_mapping	2851	5552	5666	6451	5534	6279	5511	6578	5497	5756	5641
Unpaired	2851	5552	5666	6451	5534	6279	5511	6578	5497	5756	5641
Unpaired_%	(100.00%)	(100.00%)	(100.00%)	(100.00%)	(100.00%)	(100.00%)	(100.00%)	(100.00%)	(100.00%)	(100.00%)	(100.00%)
Unmapped(no_environment)	194	840	1881	1239	1881	2161	1742	2330	2129	1756	2058
Unmapped	258	840	1881	1239	1881	2161	1742	2330	2129	1756	2058
Unmapped_%	(9.05%)	(15.13%)	(33.20%)	(19.21%)	(33.99%)	(34.42%)	(31.61%)	(35.42%)	(38.73%)	(30.51%)	(36.48%)
Uniq_mapped	907	1246	913	1147	878	1038	933	1074	974	1083	877
Uniq_mapped_%	(31.81%)	(22.44%)	(16.11%)	(17.78%)	(15.87%)	(16.53%)	(16.93%)	(16.33%)	(17.72%)	(18.82%)	(15.55%)
Multimapped	1686	3466	2872	4065	2775	3080	2836	3174	2394	2917	2706
Multimapped_%	(59.14%)	(62.43%)	(50.69%)	(63.01%)	(50.14%)	(49.05%)	(51.46%)	(48.25%)	(43.55%)	(50.68%)	(47.97%)
Overall_alignment_rate_%	90.95%	84.87%	66.80%	80.79%	66.01%	65.58%	68.39%	64.58%	61.27%	69.49%	63.52%
mapped_reads	871	4712	3785	5212	3653	4118	3769	4248	3368	4000	3583
mapped_reads_less200	804	4518	3574	5009	3414	3836	3503	4008	3215	3729	3362
mapped_reads_over200	67	194	211	203	239	282	266	240	153	271	221
all_Ensembl	199	818	642	780	561	662	653	652	592	683	552

## Sheet: Catalog
	enviroment	example1_A	example1_B	example2_A	example2_B	example3_A	example3_B	example4_A	example4_B	example5_A	example5_B
all_miRNA_mergedFeatures	84	209	211	222	165	167	186	184	159	212	174
GtRNAdb_mergedFeatures	47	103	201	85	173	50	179	45	156	57	195
rRNA_mergedFeatures	18	65	37	48	25	48	49	56	40	48	28
protein_coding_mergedFeatures	48	513	267	422	303	377	309	348	296	371	264
processed_pseudogene_mergedFeatures	3	10	15	9	9	12	6	10	9	9	11
snRNA_mergedFeatures	7	36	18	32	18	33	30	38	19	31	17
snoRNA_mergedFeatures	22	337	249	317	201	267	241	284	274	295	212
all_MT_mergedFeatures	11	24	74	28	68	16	73	34	91	23	71
all_piRNA_mergedFeatures	89	442	227	433	268	331	246	359	278	342	234
all_lncRNA_mergedFeatures	47	263	129	215	125	197	131	161	111	172	116
vault_RNA_mergedFeatures	0	0	0	0	0	0	0	0	0	0	0
misc_RNA_mergedFeatures	0	7	2	5	3	0	2	4	0	6	1
Other_types_mergedFeatures	9	14	9	12	9	9	15	6	7	9	8
RepeatMasker_tRNA_mergedFeatures	4	13	24	5	11	5	81	7	33	3	21
RepeatMasker_rRNA_mergedFeatures	119	455	202	373	198	317	265	282	167	311	203
RepeatMasker_mergedFeatures	19	82	78	76	87	83	83	78	91	105	82
Ensembl_genes_mergedFeatures	22	89	74	95	84	108	87	95	100	118	101

## Sheet: Species
	name	example1_A	example1_B	example2_A	example2_B	example3_A	example3_B	example4_A	example4_B	example5_A	example5_B	enviroment
9606	Homo sapiens	3146	2095	2773	1971	2368	2291	2326	2072	2463	1990	715
76758	Pseudomonas orientalis	967	3	1573	9	14	12	11	33	9	7	8
303400	Nitzschia palea	15	242	26	139	232	224	320	33	211	261	5
29204	Cyclotella cryptica	22	200	15	269	204	195	190	23	166	186	10
2809013	Epithemia pelagica	23	133	45	153	200	168	245	71	103	141	12
3034176	Nitzschia sp. pyKryTriq1	21	113	28	139	159	126	145	62	102	119	9
2850	Phaeodactylum tricornutum	10	104	24	105	162	60	163	11	102	86	2
5507	Fusarium oxysporum	47	91	61	94	108	70	87	31	71	72	7
1519565	Fistulifera solaris	9	132	18	91	69	59	113	32	70	88	2
3041873	Nitzschia sp. DOCU1	29	68	16	97	49	67	62	46	62	87	6
186038	Fragilariopsis kerguelensis	9	129	25	60	28	21	98	47	74	62	2
145522	Nannochloropsis oceanica	18	37	24	59	64	34	84	41	89	45	2
294	Pseudomonas fluorescens	128	5	255	1	3	6	4	4	3	2	0
81479	Rhodoferax antarcticus	5	39	15	37	20	15	22	89	14	29	2
2741720	Rhodoferax sp. BAB1	10	32	9	34	27	14	13	99	17	30	1
285	Comamonas testosteroni	5	19	13	16	13	10	16	136	12	34	2
2970922	Microcoleus sp. HI-ES	2	10	4	16	8	11	7	26	82	11	0
5059	Aspergillus flavus	8	29	16	17	21	13	16	12	16	24	1
2058625	Undibacterium sp. YM2	6	23	13	6	17	14	13	44	11	15	1
305	Ralstonia solanacearum	3	12	8	27	9	8	12	45	2	15	6
2479767	Blautia sp. SC05B48	0	6	0	5	9	3	14	87	8	3	1
470	Acinetobacter baumannii	12	3	22	5	9	12	13	34	7	10	0
71717	Coprinellus micaceus	7	10	1	26	8	41	6	8	3	6	0
660027	Fusarium oxysporum Fo47	6	12	7	15	16	13	13	4	8	13	4
1054033	Arcobacter venerupis	1	6	0	4	3	2	6	56	3	8	0
1352	Enterococcus faecium	1	7	1	6	5	2	4	34	5	7	0
1280	Staphylococcus aureus	1	8	1	4	3	4	3	21	10	2	2
244366	Klebsiella variicola	1	2	7	3	2	6	1	8	2	6	3
573	Klebsiella pneumoniae	5	2	5	2	4	1	1	0	1	0	2
239	Flavobacterium sp.	1	2	1	3	2	1	0	3	1	1	1
77133	uncultured bacterium	0	0	2	1	0	0	0	3	1	2	0
1211	uncultured cyanobacterium	0	0	1	0	0	0	0	0	1	0	0

## Sheet: all_miRNA_Identifed
	example1_A	example1_B	example2_A	example2_B	example3_A	example3_B	example4_A	example4_B	example5_A	example5_B	enviroment
Reads mapped in features	209	211	222	165	167	186	184	159	212	174	84
Identifed RNA > 0 reads	79	78	85	59	69	66	77	73	71	72	57
Identifed RNA > 1 reads	43	39	43	31	32	36	36	31	39	36	16
Identifed RNA > 3 reads	14	11	17	12	15	11	10	6	19	9	3
Identifed RNA > 5 reads	9	6	9	7	3	4	5	4	10	6	0
Identifed RNA > 10 reads	2	3	1	2	2	3	2	2	2	2	0
Identifed RNA > 100 reads	0	0	0	0	0	0	0	0	0	0	0
	example1_A	example1_B	example2_A	example2_B	example3_A	example3_B	example4_A	example4_B	example5_A	example5_B	enviroment
example1_A	1	0.17	0.64	0.3	0.6	0.23	0.49	0.11	0.44	0.12	0.27
example1_B	0.17	1	0.11	0.19	-0.02	0.19	0.062	0.42	-0.0095	0.49	0.37
example2_A	0.64	0.11	1	0.052	0.58	-0.011	0.64	0.024	0.36	0.093	0.36
example2_B	0.3	0.19	0.052	1	0.039	0.37	-0.034	0.15	0.1	0.44	0.01
example3_A	0.6	-0.02	0.58	0.039	1	-0.12	0.56	-0.24	0.5	-0.00085	0.065
example3_B	0.23	0.19	-0.011	0.37	-0.12	1	0.01	0.28	0.041	0.3	0.22
example4_A	0.49	0.062	0.64	-0.034	0.56	0.01	1	-0.057	0.53	-0.026	0.27
example4_B	0.11	0.42	0.024	0.15	-0.24	0.28	-0.057	1	-0.14	0.36	0.27
example5_A	0.44	-0.0095	0.36	0.1	0.5	0.041	0.53	-0.14	1	-0.13	0.4
example5_B	0.12	0.49	0.093	0.44	-0.00085	0.3	-0.026	0.36	-0.13	1	0.23
enviroment	0.27	0.37	0.36	0.01	0.065	0.22	0.27	0.27	0.4	0.23	1
p-values	example1_A	example1_B	example2_A	example2_B	example3_A	example3_B	example4_A	example4_B	example5_A	example5_B	enviroment
example1_A_p	0	0.0048	4.9e-10	0.0058	8.8e-09	0.0099	1.3e-08	0.075	1.4e-08	0.03	0.022
example1_B_p	0.0048	0	0.027	5.6e-11	0.0086	2.4e-15	0.0084	2.1e-10	0.11	2.9e-12	0.043
example2_A_p	4.9e-10	0.027	0	0.17	1.1e-13	0.11	6.6e-16	0.77	1.4e-08	0.092	0.015
example2_B_p	0.0058	5.6e-11	0.17	0	0.1	1e-11	0.13	5e-09	0.11	6.8e-10	0.3
example3_A_p	8.8e-09	0.0086	1.1e-13	0.1	0	0.073	5.9e-14	0.9	2.7e-11	0.14	0.19
example3_B_p	0.0099	2.4e-15	0.11	1e-11	0.073	0	0.054	1.7e-11	0.2	1.6e-09	0.097
example4_A_p	1.3e-08	0.0084	6.6e-16	0.13	5.9e-14	0.054	0	0.87	2.1e-09	0.086	0.06
example4_B_p	0.075	2.1e-10	0.77	5e-09	0.9	1.7e-11	0.87	0	0.61	1.6e-12	0.048
example5_A_p	1.4e-08	0.11	1.4e-08	0.11	2.7e-11	0.2	2.1e-09	0.61	0	0.62	0.015
example5_B_p	0.03	2.9e-12	0.092	6.8e-10	0.14	1.6e-09	0.086	1.6e-12	0.62	0	0.031
enviroment_p	0.022	0.043	0.015	0.3	0.19	0.097	0.06	0.048	0.015	0.031	0

## Sheet: all_miRNA DESeq2
	baseMean	log2FoldChange	lfcSE	stat	pvalue	padj		baseMedian		example1_A	example1_B	example2_A	example2_B	example3_A	example3_B	example4_A	example4_B	example5_A	example5_B		Raw.example1_A	Raw.example1_B	Raw.example2_A	Raw.example2_B	Raw.example3_A	Raw.example3_B	Raw.example4_A	Raw.example4_B	Raw.example5_A	Raw.example5_B
miRBase_hairpin_mergedFeatures_hsa-mir-200c	10.553	-4.04583	0.695028	-4.38231	1.17425e-05	0.00056364		10.5456		4.05053	21.5006	0.766837	17.0408	0	18.7898	0	20.8569	0	22.5244		6	21	1	17	0	18	0	19	0	22
2

## Sheet: GtRNAdb_Identifed
	example1_A	example1_B	example2_A	example2_B	example3_A	example3_B	example4_A	example4_B	example5_A	example5_B	enviroment
Reads mapped in features	103	201	85	173	50	179	45	156	57	195	47
Identifed RNA > 0 reads	35	44	26	41	26	45	24	35	29	40	31
Identifed RNA > 1 reads	18	24	17	21	12	23	11	21	11	18	9
Identifed RNA > 3 reads	9	10	9	11	3	10	3	10	4	14	2
Identifed RNA > 5 reads	4	7	4	7	2	8	1	8	2	9	0
Identifed RNA > 10 reads	2	5	2	5	0	4	0	4	0	5	0
Identifed RNA > 100 reads	0	0	0	0	0	0	0	0	0	0	0
	example1_A	example1_B	example2_A	example2_B	example3_A	example3_B	example4_A	example4_B	example5_A	example5_B	enviroment
example1_A	1	0.62	0.67	0.24	0.58	0.53	0.28	0.39	0.53	0.46	0.28
example1_B	0.62	1	0.64	0.54	0.48	0.65	0.58	0.78	0.66	0.55	0.44
example2_A	0.67	0.64	1	0.25	0.64	0.51	0.59	0.57	0.73	0.46	0.47
example2_B	0.24	0.54	0.25	1	0.42	0.41	0.61	0.67	0.38	0.82	0.22
example3_A	0.58	0.48	0.64	0.42	1	0.43	0.6	0.42	0.57	0.43	0.019
example3_B	0.53	0.65	0.51	0.41	0.43	1	0.46	0.58	0.61	0.4	0.42
example4_A	0.28	0.58	0.59	0.61	0.6	0.46	1	0.59	0.57	0.52	0.15
example4_B	0.39	0.78	0.57	0.67	0.42	0.58	0.59	1	0.78	0.52	0.6
example5_A	0.53	0.66	0.73	0.38	0.57	0.61	0.57	0.78	1	0.45	0.57
example5_B	0.46	0.55	0.46	0.82	0.43	0.4	0.52	0.52	0.45	1	0.36
enviroment	0.28	0.44	0.47	0.22	0.019	0.42	0.15	0.6	0.57	0.36	1
p-values	example1_A	example1_B	example2_A	example2_B	example3_A	example3_B	example4_A	example4_B	example5_A	example5_B	enviroment
example1_A_p	0	4.3e-06	0.0037	0.00089	0.001	0.00015	0.0019	0.00015	1.8e-05	4.2e-05	0.00087
example1_B_p	4.3e-06	0	0.00041	3.2e-05	0.00037	8.1e-05	6.2e-05	1.6e-05	1.7e-05	6.3e-06	0.00065
example2_A_p	0.0037	0.00041	0	0.00089	8.4e-06	0.099	0.00014	0.00085	0.0011	0.0014	0.017
example2_B_p	0.00089	3.2e-05	0.00089	0	2.2e-05	0.071	5.7e-06	9.4e-07	0.0016	1.1e-11	0.014
example3_A_p	0.001	0.00037	8.4e-06	2.2e-05	0	0.1	1e-05	0.00014	0.00077	0.00011	0.085
example3_B_p	0.00015	8.1e-05	0.099	0.071	0.1	0	0.035	0.024	7e-05	0.021	0.00063
example4_A_p	0.0019	6.2e-05	0.00014	5.7e-06	1e-05	0.035	0	1.3e-05	0.00038	1e-05	0.017
example4_B_p	0.00015	1.6e-05	0.00085	9.4e-07	0.00014	0.024	1.3e-05	0	1.4e-05	9.7e-07	0.00017
example5_A_p	1.8e-05	1.7e-05	0.0011	0.0016	0.00077	7e-05	0.00038	1.4e-05	0	0.00038	5.4e-05
example5_B_p	4.2e-05	6.3e-06	0.0014	1.1e-11	0.00011	0.021	1e-05	9.7e-07	0.00038	0	0.0029
enviroment_p	0.00087	0.00065	0.017	0.014	0.085	0.00063	0.017	0.00017	5.4e-05	0.0029	0

## Sheet: GtRNAdb DESeq2
No significant results found. RLE(DESeq2) normalisation. |log2FoldChange| > 1 and adjusted p-value < 0.1

## Sheet: rRNA_Identifed
	example1_A	example1_B	example2_A	example2_B	example3_A	example3_B	example4_A	example4_B	example5_A	example5_B	enviroment
Reads mapped in features	65	37	48	25	48	49	56	40	48	28	18
Identifed RNA > 0 reads	23	18	22	15	22	25	23	20	24	17	15
Identifed RNA > 1 reads	17	11	14	6	13	13	14	12	14	8	2
Identifed RNA > 3 reads	4	1	3	1	5	3	6	1	4	0	0
Identifed RNA > 5 reads	2	0	0	0	1	0	1	1	0	0	0
Identifed RNA > 10 reads	0	0	0	0	0	0	0	0	0	0	0
Identifed RNA > 100 reads	0	0	0	0	0	0	0	0	0	0	0
	example1_A	example1_B	example2_A	example2_B	example3_A	example3_B	example4_A	example4_B	example5_A	example5_B	enviroment
example1_A	1	-0.37	0.12	0.3	-0.094	-0.18	-0.061	-0.017	0.64	-0.32	-0.14
example1_B	-0.37	1	-0.27	-0.13	0.043	-0.52	0.2	-0.12	-0.23	-0.14	-0.29
example2_A	0.12	-0.27	1	0.37	0.45	0.2	0.4	-0.37	0.59	0.53	-0.15
example2_B	0.3	-0.13	0.37	1	0.16	0.13	0.34	0.039	0.47	0.0012	-0.0075
example3_A	-0.094	0.043	0.45	0.16	1	0.19	0.3	-0.22	0.21	0.29	0.21
example3_B	-0.18	-0.52	0.2	0.13	0.19	1	0.036	-0.11	0.09	0.49	0.38
example4_A	-0.061	0.2	0.4	0.34	0.3	0.036	1	-0.66	0.38	0.015	0.12
example4_B	-0.017	-0.12	-0.37	0.039	-0.22	-0.11	-0.66	1	-0.4	-0.42	0.11
example5_A	0.64	-0.23	0.59	0.47	0.21	0.09	0.38	-0.4	1	0.015	0.07
example5_B	-0.32	-0.14	0.53	0.0012	0.29	0.49	0.015	-0.42	0.015	1	-0.38
enviroment	-0.14	-0.29	-0.15	-0.0075	0.21	0.38	0.12	0.11	0.07	-0.38	1
p-values	example1_A	example1_B	example2_A	example2_B	example3_A	example3_B	example4_A	example4_B	example5_A	example5_B	enviroment
example1_A_p	0	0.11	0.26	0.19	0.44	0.94	0.95	0.92	0.0033	0.5	0.54
example1_B_p	0.11	0	0.31	0.83	0.67	0.13	0.46	0.53	0.26	0.84	0.25
example2_A_p	0.26	0.31	0	0.18	0.065	0.36	0.23	0.21	0.013	0.047	0.6
example2_B_p	0.19	0.83	0.18	0	0.65	0.63	0.12	0.86	0.16	0.95	0.76
example3_A_p	0.44	0.67	0.065	0.65	0	0.3	0.31	0.41	0.35	0.14	0.28
example3_B_p	0.94	0.13	0.36	0.63	0.3	0	1	0.9	0.44	0.09	0.33
example4_A_p	0.95	0.46	0.23	0.12	0.31	1	0	0.029	0.23	0.89	0.72
example4_B_p	0.92	0.53	0.21	0.86	0.41	0.9	0.029	0	0.3	0.091	0.68
example5_A_p	0.0033	0.26	0.013	0.16	0.35	0.44	0.23	0.3	0	0.79	0.59
example5_B_p	0.5	0.84	0.047	0.95	0.14	0.09	0.89	0.091	0.79	0	0.18
enviroment_p	0.54	0.25	0.6	0.76	0.28	0.33	0.72	0.68	0.59	0.18	0

## Sheet: rRNA DESeq2
RLE(DESeq2) normalisation not possible: No found features presented in all samples

[truncated: 18 more sheets: protein_coding_Identifed, protein_coding DESeq2, processed_pseudogene_Identifed, processed_pseudogene DESeq2, snRNA_Identifed, snRNA DESeq2, snoRNA_Identifed, snoRNA DESeq2, all_MT_Identifed, all_MT DESeq2, all_piRNA_Identifed, all_piRNA DESeq2, all_lncRNA_Identifed, all_lncRNA DESeq2, RepeatMasker_tRNA_Identifed, RepeatMasker_tRNA DESeq2, RepeatMasker_rRNA_Identifed, RepeatMasker_rRNA DESeq2]
